# Supplementary material for: α-Mangostin Alleviated HIF-1α-Mediated Angiogenesis in Rats With Adjuvant-Induced Arthritis by Suppressing Aerobic Glycolysis
Source: Front Pharmacol. 2021 Dec 20;12:785586. doi: 10.3389/fphar.2021.785586 (PMC8721667; doi:10.3389/fphar.2021.785586)
Supplement: Supplementary file 1 [file Table2.XLSX]

## Sheet: Sheet1
A1										A2										A8
K1										K2										K6
M4										M5										M7
										标品cal-02
