# Supplementary material for: α-Mangostin Alleviated HIF-1α-Mediated Angiogenesis in Rats With Adjuvant-Induced Arthritis by Suppressing Aerobic Glycolysis
Source: Front Pharmacol. 2021 Dec 20;12:785586. doi: 10.3389/fphar.2021.785586 (PMC8721667; doi:10.3389/fphar.2021.785586)
Supplement: Supplementary file 2 [file Table3.XLSX]

## Sheet: Quantification Results-1
Sample Name	Sample Volume (μL)	Final Volume (μL)	Final Concentration (nmol/L)
			2-Aminobenzoic acid	2-Hydroxyglutaric acid	2-Isopropylmalic acid	2-Ketobutyric acid	3-Phosphoglyceric acid	4-Hydroxyphenylpyruvic acid	6-Phosphogluconic acid	Adenosine diphosphate	Adenosine triphosphate	alpha-Ketoglutaric acid	alpha-Ketoisovaleric acid	cis-Aconitic acid	Citric acid	Cyclic 3',5'-AMP	Cysteic acid	Dihydroxyacetone phosphate	Erythrose 4-phosphate	Flavin mononucleotide	Flavine-adenine dinucleotide	Fructose 1,6-bisphosphate	Fructose 6-phosphate	Fumaric acid	Galacturonic acid	Glucaric acid	Gluconic acid	Glucose 1-phosphate	Glucose 6-phosphate	Glucuronic acid	Glyceric acid	Glycerol 3-phosphate	Glycolic acid	Glyoxylic acid	Guanosine diphosphate	Guanosine triphosphate	Hippuric acid	Homogentisic acid	Indoleacetic acid	Isocitric acid	L-Lactic acid	Maleic acid	Malic acid	Mannose 6-phosphate	Methylmalonic acid	Mevalonic acid	Orotic acid	Oxoadipic acid	Phosphoenolpyruvic acid
AIA-1	60	200	N/A	635.77	10.61	450.73	4428.07	418.73	184.16	583.34	114.56	6606.9	1591.72	1432	27243.6	1.15	29.33	3.35	2172.67	N/A	6.9	25.84	425.4	766.7	N/A	109.91	827.36	120.98	1455.03	402.83	2301.72	227.84	361.34	540.27	82.1	12.05	395.94	729	1404.72	1726.98	379759	7.74	6062.25	261.38	242.95	15.23	299	27.38	772.39
AIA-2	60	200	N/A	387.19	5.68	520.16	1368.45	222.65	87.49	771.69	230.48	4322.97	1610.55	936.03	20846.8	1.04	13.16	3.14	1923.88	2.39	6.58	17.86	145.65	496.85	N/A	79.52	1691.4	91.59	779.87	653.46	2130.08	137.17	254.99	400.26	107.37	28.03	187.51	237.83	883.3	1223.49	345364	6.62	3670.42	169.9	175.97	6.89	506.78	11.03	380.11
AIA-8	60	200	N/A	450.47	9.19	239.62	2362.66	294.97	108.04	363.25	68.87	6936.81	1558.79	892.04	21738.9	4.28	46.25	1.84	1806.51	1.87	7.91	14.54	266.31	620.06	N/A	67.98	1565.76	82.97	799.11	348.05	2157.11	344.7	459.58	727.44	61.76	10.15	276.29	519.66	875.96	1267.18	376915	6.71	4244.7	137.65	230.49	7.88	303.27	13.42	540.2
Normal-1	60	200	N/A	1531.96	12.86	294.88	1387.47	541.81	59.92	1411.85	117.42	7869.07	2017.51	811.01	30016.5	0.75	40.93	17.11	1804.77	1.46	6.82	110.06	168.6	1157.82	N/A	97.35	12694	90.64	616.81	1444.32	2074.08	147.41	421.9	433.55	213.87	11.68	454.49	412.29	760.79	2456.16	442793	7.86	8077.69	294.05	260.89	8.73	307.77	14.29	336.95
Normal-2	60	200	N/A	894.03	10.25	342.81	4363.2	208.73	164.96	2274.55	628.33	5904.66	1682.49	1646.36	29979.4	1.22	33.27	37.14	1931.75	1.56	8.69	236.49	245.95	754.14	N/A	120.31	5681.4	110.42	898.73	2002.54	1815.99	128.72	426.95	508.98	342.06	59.71	235.41	591.32	1520.82	2063.63	388312	12.16	5976.25	300.23	153.33	10.16	241.51	9.43	821.84
Normal-6	60	200	N/A	1903.48	10.85	124.63	250.59	1017.74	42.98	8.97	8.92	1946.01	1117.52	348.92	17982.7	N/A	118.42	0.31	727.67	N/A	4.46	1.17	22.64	754.7	N/A	59.12	5444.34	22.37	150.76	1134.63	1985.79	66.07	543.9	537.47	3.69	3.93	940.18	115.42	323.57	321.97	446861	6.2	5938.44	64.14	163.21	6.25	127.01	6.76	148.12
MAN-4	60	200	N/A	620.01	11.4	270.03	1229.42	413.42	66.52	557.2	16.12	6063.01	2117.86	582.4	28838.7	0.56	39.46	5.86	1520.45	N/A	7.01	40.45	131.07	902.88	N/A	94.06	17565.5	81.18	321.06	427.05	3198.45	131.78	464.76	510.81	82.54	4.55	438.79	439.46	553.25	1322.94	381903	8.55	5913.78	147.89	307.6	11.31	475.22	11.63	183.31
MAN-5	60	200	N/A	576.86	10.29	495.05	250.81	1555.83	36.19	9.32	11.07	4702.3	2357.53	249.15	19591.2	N/A	44.48	N/A	982.24	N/A	4.81	2.37	20.92	1237.74	N/A	52.57	3023.61	27.69	144.13	1289.08	3258.87	75.27	583.93	420.39	4.08	5.98	1468.3	229.38	237.23	470.74	436199	7.82	7262.66	115.17	177.89	12.46	243	20.02	148.4
MAN-7	60	200	N/A	643.97	9.64	427.34	409.96	1932.51	24.51	24.54	32.64	4130.29	2375.83	340.42	20345.2	N/A	41.63	0.43	1224.22	2.06	5.37	3.35	73.05	640.88	N/A	109.52	3409.75	70.86	346.5	446.15	2379.83	195.45	366.33	347.09	9.46	16.52	1787.31	351.93	318.57	750.77	405006	6.85	4758.31	103.42	249.05	12.21	153.23	13.76	221.66
Sample Name	Sample Volume (μL)	Final Volume (μL)	Metabolite Concentration (nmol/L)
			2-Aminobenzoic acid	2-Hydroxyglutaric acid	2-Isopropylmalic acid	2-Ketobutyric acid	3-Phosphoglyceric acid	4-Hydroxyphenylpyruvic acid	6-Phosphogluconic acid	Adenosine diphosphate	Adenosine triphosphate	alpha-Ketoglutaric acid	alpha-Ketoisovaleric acid	cis-Aconitic acid	Citric acid	Cyclic 3',5'-AMP	Cysteic acid	Dihydroxyacetone phosphate	Erythrose 4-phosphate	Flavin mononucleotide	Flavine-adenine dinucleotide	Fructose 1,6-bisphosphate	Fructose 6-phosphate	Fumaric acid	Galacturonic acid	Glucaric acid	Gluconic acid	Glucose 1-phosphate	Glucose 6-phosphate	Glucuronic acid	Glyceric acid	Glycerol 3-phosphate	Glycolic acid	Glyoxylic acid	Guanosine diphosphate	Guanosine triphosphate	Hippuric acid	Homogentisic acid	Indoleacetic acid	Isocitric acid	L-Lactic acid	Maleic acid	Malic acid	Mannose 6-phosphate	Methylmalonic acid	Mevalonic acid	Orotic acid	Oxoadipic acid	Phosphoenolpyruvic acid
AIA-1	60	200	N/A	2825.64	47.1556	2003.24	19680.3	1861.02	818.489	2592.62	509.156	29364	7074.31	6364.44	121083	5.11111	130.356	14.8889	9656.31	N/A	30.6667	114.844	1890.67	3407.56	N/A	488.489	3677.16	537.689	6466.8	1790.36	10229.9	1012.62	1605.96	2401.2	364.889	53.5556	1759.73	3240	6243.2	7675.47	1.68782e+06	34.4	26943.3	1161.69	1079.78	67.6889	1328.89	121.689	3432.84
AIA-2	60	200	N/A	1720.84	25.2444	2311.82	6082	989.556	388.844	3429.73	1024.36	19213.2	7158	4160.13	92652.7	4.62222	58.4889	13.9556	8550.58	10.6222	29.2444	79.3778	647.333	2208.22	N/A	353.422	7517.33	407.067	3466.09	2904.27	9467.02	609.644	1133.29	1778.93	477.2	124.578	833.378	1057.02	3925.78	5437.73	1.53495e+06	29.4222	16313	755.111	782.089	30.6222	2252.36	49.0222	1689.38
AIA-8	60	200	N/A	2002.09	40.8444	1064.98	10500.7	1310.98	480.178	1614.44	306.089	30830.3	6927.96	3964.62	96617.2	19.0222	205.556	8.17778	8028.93	8.31111	35.1556	64.6222	1183.6	2755.82	N/A	302.133	6958.93	368.756	3551.6	1546.89	9587.16	1532	2042.58	3233.07	274.489	45.1111	1227.96	2309.6	3893.16	5631.91	1.67518e+06	29.8222	18865.3	611.778	1024.4	35.0222	1347.87	59.6444	2400.89
Normal-1	60	200	N/A	6808.71	57.1556	1310.58	6166.53	2408.04	266.311	6274.89	521.867	34973.6	8966.71	3604.49	133406	3.33333	181.911	76.0444	8021.2	6.48889	30.3111	489.156	749.333	5145.87	N/A	432.667	56417.9	402.844	2741.38	6419.2	9218.13	655.156	1875.11	1926.89	950.533	51.9111	2019.96	1832.4	3381.29	10916.3	1.96797e+06	34.9333	35900.8	1306.89	1159.51	38.8	1367.87	63.5111	1497.56
Normal-2	60	200	N/A	3973.47	45.5556	1523.6	19392	927.689	733.156	10109.1	2792.58	26242.9	7477.73	7317.16	133242	5.42222	147.867	165.067	8585.56	6.93333	38.6222	1051.07	1093.11	3351.73	N/A	534.711	25250.7	490.756	3994.36	8900.18	8071.07	572.089	1897.56	2262.13	1520.27	265.378	1046.27	2628.09	6759.2	9171.69	1.72583e+06	54.0444	26561.1	1334.36	681.467	45.1556	1073.38	41.9111	3652.62
Normal-6	60	200	N/A	8459.91	48.2222	553.911	1113.73	4523.29	191.022	39.8667	39.6444	8648.93	4966.76	1550.76	79923	N/A	526.311	1.37778	3234.09	N/A	19.8222	5.2	100.622	3354.22	N/A	262.756	24197.1	99.4222	670.044	5042.8	8825.73	293.644	2417.33	2388.76	16.4	17.4667	4178.58	512.978	1438.09	1430.98	1.98605e+06	27.5556	26393.1	285.067	725.378	27.7778	564.489	30.0444	658.311
MAN-4	60	200	N/A	2755.6	50.6667	1200.13	5464.09	1837.42	295.644	2476.44	71.6444	26946.7	9412.71	2588.44	128172	2.48889	175.378	26.0444	6757.56	N/A	31.1556	179.778	582.533	4012.8	N/A	418.044	78068.8	360.8	1426.93	1898	14215.3	585.689	2065.6	2270.27	366.844	20.2222	1950.18	1953.16	2458.89	5879.73	1.69735e+06	38	26283.5	657.289	1367.11	50.2667	2112.09	51.6889	814.711
MAN-5	60	200	N/A	2563.82	45.7333	2200.22	1114.71	6914.8	160.844	41.4222	49.2	20899.1	10477.9	1107.33	87071.9	N/A	197.689	N/A	4365.51	N/A	21.3778	10.5333	92.9778	5501.07	N/A	233.644	13438.3	123.067	640.578	5729.24	14483.9	334.533	2595.24	1868.4	18.1333	26.5778	6525.78	1019.47	1054.36	2092.18	1.93866e+06	34.7556	32278.5	511.867	790.622	55.3778	1080	88.9778	659.556
MAN-7	60	200	N/A	2862.09	42.8444	1899.29	1822.04	8588.93	108.933	109.067	145.067	18356.8	10559.2	1512.98	90423.1	N/A	185.022	1.91111	5440.98	9.15556	23.8667	14.8889	324.667	2848.36	N/A	486.756	15154.4	314.933	1540	1982.89	10577	868.667	1628.13	1542.62	42.0444	73.4222	7943.6	1564.13	1415.87	3336.76	1.80003e+06	30.4444	21148	459.644	1106.89	54.2667	681.022	61.1556	985.156
[truncated: 9 more columns]

## Sheet: ValueList_Helper
Sample
Blank
Cal
QC
CC
DoubleBlank
MatrixSpike
MatrixSpikeDup
MatrixBlank
TuneCheck
ResponseCheck
