# Supplementary material for: α-Mangostin Alleviated HIF-1α-Mediated Angiogenesis in Rats With Adjuvant-Induced Arthritis by Suppressing Aerobic Glycolysis
Source: Front Pharmacol. 2021 Dec 20;12:785586. doi: 10.3389/fphar.2021.785586 (PMC8721667; doi:10.3389/fphar.2021.785586)
Supplement: Supplementary file 3 [file Table9.XLSX]

## Sheet: glucose in medium （A）
	OD值	glu（mmol/L)	mean
空白	0.055
标准	0.342
untreated-1	0.909	16.3659
untreated-2	0.906	16.3084
untreated-3	0.906	16.3084	16.3275
MAN(2ug/ml)1	0.811	14.4878
MAN(2ug/ml)2	0.815	14.5645
MAN(2ug/ml)3	0.813	14.5261	14.5261
MAN(4ug/ml)1	1.088	19.7962
MAN(4ug/ml)2	1.086	19.7578
MAN(4ug/ml)3	1.085	19.7387	19.7642
MAN(6ug/ml)1	0.973	17.5923
MAN(6ug/ml)2	0.974	17.6115
MAN(6ug/ml)3	0.982	17.7648	17.6562

## Sheet: LDH in medium (A)
	OD值	LDH活力（U/L）	mean
空白	0.101
标准	0.27
C对	0.299
untreated-1	0.47	202.367
untreated-2	0.476	209.467
untreated-3	0.477	210.651	207.495
MAN(2ug/ml)1	0.51	249.704
MAN(2ug/ml)2	0.523	265.089
MAN(2ug/ml)3	0.522	263.905	259.566
MAN(4ug/ml)1	0.51	249.704
MAN(4ug/ml)2	0.519	260.355
MAN(4ug/ml)3	0.521	262.722	257.594
MAN(6ug/ml)1	0.511	250.888
MAN(6ug/ml)2	0.522	263.905
MAN(6ug/ml)3	0.523	265.089	259.961

## Sheet: SOD in medium (A)
2021.5.7SOD测定（细胞给药）
	OD值	SOD值（U/ml）	mean
对照	0.344
untreated-1	0.17	34.3953
untreated-2	0.171	34.1977
untreated-3	0.167	34.9884	34.5271
MAN(2ug/ml)1	0.166	35.186
MAN(2ug/ml)2	0.161	36.1744
MAN(2ug/ml)3	0.164	35.5814	35.6473
MAN(4ug/ml)1	0.156	37.1628
MAN(4ug/ml)2	0.151	38.1512
MAN(4ug/ml)3	0.154	37.5581	37.624
MAN(6ug/ml)1	0.148	38.7442
MAN(6ug/ml)2	0.145	39.3372
MAN(6ug/ml)3	0.144	39.5349	39.2054

## Sheet: glucose in medium (B)
样本	OD值	浓度（pg/ml)	mean
空白	0.058
标准	0.293
untreated-1	1.066	23.5915
untreated-2	0.887	19.4021
untreated-3	1.042	23.0298	22.0078
LPS-1	0.823	17.9043
LPS-2	0.819	17.8106
LPS-3	0.83	18.0681	17.9277
MAN-1	0.989	21.7894
MAN-2	1.056	23.3574
MAN-3	1.215	27.0787	24.0752

## Sheet: LDH in medium (B)
					OD值	LDH活力（U/L）	mean
				空白	0.127
				标准	0.28
				C对	0.476
				untreated-1	0.671	254.902
				untreated-2	0.671	254.902
				untreated-3	0.668	250.98	253.595
				LPS-1	0.639	213.072
				LPS-2	0.645	220.915
				LPS-3	0.638	211.765	215.251
				MAN-1	0.659	239.216
				MAN-2	0.664	245.752
				MAN-3	0.657	236.601	240.523

## Sheet: SOD in medium (B)
2021.6.24SOD测定（细胞给药）
	OD值	SOD值（U/ml）	mean
对照	0.314
untreated-1	0.154	34.6497
untreated-2	0.155	34.4331
untreated-3	0.154	34.6497	34.5775
LPS-1	0.17	31.1847
LPS-2	0.171	30.9682
LPS-3	0.169	31.4013	31.1847
MAN-1	0.163	32.7006
MAN-2	0.164	32.4841
MAN-3	0.164	32.4841	32.5563

## Sheet: IL-6 in medium
450nm	570nm	OD值	标准品浓度（pg/ml）				三次曲线回归
0.116	0.043	0.073	0
0.139	0.045	0.094	31.25				==================================================================
0.176	0.048	0.128	62.5				方程: y = a + b*x + c*x^2 + d*x^3
0.27	0.051	0.219	125				------------------------------------------------------------------
0.426	0.047	0.379	250				a = -73.25256
0.818	0.05	0.768	500				b = 1106.32637
1.446	0.056	1.39	1000				c = -784.60979
2.001	0.057	1.944	2000				d = 392.93540
							r^2 = 0.99990
样本	450nm	570nm	OD值	浓度（pg/ml)			==================================================================
untreated-1	0.2	0.054	0.146	72.7692
untreated-2	0.226	0.051	0.175	98.4318
untreated-3	0.239	0.048	0.191	112.17
LPS-1	0.483	0.055	0.428	287.334
LPS-2	0.427	0.058	0.369	247.891
LPS-3	0.401	0.048	0.353	236.795
MAN-1	0.409	0.047	0.362	170.494
MAN-2	0.14	0.053	0.087	25.1124
MAN-3	0.335	0.053	0.282	128.181

## Sheet: TGF-beta in medium
450nm	570nm	OD值	标准品浓度（pg/ml）					三次曲线回归
0.056	0.044	0.012	0
0.059	0.045	0.014	31.25					==================================================================
0.063	0.05	0.013	62.5					方程: y = a + b*x + c*x^2 + d*x^3
0.07	0.047	0.023	125					------------------------------------------------------------------
0.089	0.047	0.042	250					a = -49.91849
0.143	0.045	0.098	500					b = 7175.69398
0.297	0.045	0.252	1000					c = -15637.43385
0.702	0.051	0.651	2000					d = 14519.27386
								r^2 = 0.99907
样本	450nm	570nm	OD值	浓度（pg/ml)	mean			==================================================================
untreated-1	0.08	0.044	0.036	188.818
untreated-2	0.105	0.043	0.062	338.325
untreated-3	0.095	0.043	0.052	282.976	270.039
LPS-1	0.154	0.045	0.109	565.247
LPS-2	0.132	0.045	0.087	465.568
LPS-3	0.113	0.045	0.068	370.287	467.034
MAN-1	0.058	0.047	0.011	27.1413
MAN-2	0.068	0.044	0.024	113.492
MAN-3	0.1	0.045	0.055	299.857	146.83

## Sheet: COX-2 in medium
OD值	标准品浓度（pg/ml）			OD值	标准品浓度（pg/ml）			三次曲线回归
0.173	0			0.173	0
0.554	31.2			0.554	31.2			==================================================================
0.572	62.5			0.572	62.5			方程: y = a + b*x + c*x^2 + d*x^3
0.674	125			0.674	125			------------------------------------------------------------------
0.743	250			0.743	250			a = 34.60284
1.191	500			1.191	500			b = -429.67268
2.042	1000			2.042	1000			c = 1063.02143
								d = -304.30823
样本	OD值	浓度						r^2 = 0.99022
untreated-1	0.607	97.4026						==================================================================
untreated-2	0.605	96.3557
untreated-3	0.621	104.844
LPS-1	0.699	149.724
LPS-2	0.628	108.638
LPS-3	0.631	110.279
MAN-1	0.553	70.6131
MAN-2	0.641	115.811
MAN-3	0.595	91.1828

## Sheet: ANG-1 in medium
OD值	标准品浓度（pg/ml）			OD值	标准品浓度（pg/ml）
0.114	0			0.114	0			三次曲线回归
0.297	31.2			0.297	31.2
0.336	62.5			0.336	62.5			==================================================================
0.461	125			0.461	125			方程: y = a + b*x + c*x^2 + d*x^3
0.646	250			0.646	250			------------------------------------------------------------------
1.017	500			1.017	500			a = -20.93329
1.806	1000			1.806	1000			b = 40.86040
								c = 699.66158
样本	OD值	浓度						d = -226.69957
untreated-1	0.523	318.768						r^2 = 0.99932
untreated-2	0.544	343.707						==================================================================
untreated-3	0.511	304.787
LPS-1	0.619	437.349
LPS-2	0.636	459.487
LPS-3	0.681	519.544
MAN-1	0.59	400.334
MAN-2	0.545	344.91
MAN-3	0.562	365.548

[truncated: 1 more sheets: LN in medium]
