# Supplementary material for: α-Mangostin Alleviated HIF-1α-Mediated Angiogenesis in Rats With Adjuvant-Induced Arthritis by Suppressing Aerobic Glycolysis
Source: Front Pharmacol. 2021 Dec 20;12:785586. doi: 10.3389/fphar.2021.785586 (PMC8721667; doi:10.3389/fphar.2021.785586)
Supplement: Supplementary file 4 [file Table6.XLSX]

## Sheet: MTT
MAN (μg/ml)	0	2	4	6	8	10
OD值	0.639	0.628	0.535	0.168	0.118	0.09
	0.638	0.627	0.525	0.172	0.137	0.103
	0.648	0.63	0.537	0.152	0.141	0.094
	0.653	0.618	0.538	0.163	0.125	0.082
	0.672	0.582	0.533	0.184	0.108	0.114
	0.684	0.586	0.529	0.2	0.131	0.108
	1	0.982786	0.837246	0.262911	0.184664	0.140845
	1	0.982759	0.822884	0.269592	0.214734	0.161442
	1	0.972222	0.828704	0.234568	0.217593	0.145062
	1	0.946401	0.82389	0.249617	0.191424	0.125574
	1	0.866071	0.793155	0.27381	0.160714	0.169643
	1	0.856725	0.773392	0.292398	0.19152	0.157895
Viability (%)	100	98.2786	83.7246	26.2911	18.4664	14.0845
	100	98.2759	82.2884	26.9592	21.4734	16.1442
	100	97.2222	82.8704	23.4568	21.7593	14.5062
	100	94.6401	82.389	24.9617	19.1424	12.5574
	100	86.6071	79.3155	27.381	16.0714	16.9643
	100	85.6725	77.3392	29.2398	19.152	15.7895

## Sheet: VEGF in medium
		OD值					标准品OD值1	标准品OD值2	mean	标准品浓度
	Normal-1	0.178	81.4338				0.053	0.045	0.049	0
	Normal-2	0.176	79.9139				0.172	0.152	0.162	62.5
	Normal-3	0.174	78.3974	79.915			0.262	0.242	0.252	125
							0.389	0.355	0.372	250
	LPS-1	0.233	124.636				0.594	0.582	0.588	500
	LPS-2	0.24	130.335				1.095	0.778	0.9365	1000
	LPS-3	0.236	127.072	127.348			1.596	1.143	1.3695	2000
2 ug/ml	MAN-1	0.181	83.7203				三次曲线回归
	MAN-2	0.195	94.4951
	MAN-3	0.198	96.8267	91.6807			==================================================================
							方程: y = a + b*x + c*x^2 + d*x^3
4 ug/ml	MAN-1	0.168	73.8687				------------------------------------------------------------------
	MAN-2	0.165	71.6159				a = -41.51025
	MAN-3	0.166	72.366	72.6169			b = 627.89362
							c = 311.57081
6 ug/ml	MAN-1	0.158	66.3892				d = 231.78194
	MAN-2	0.159	67.1333				r^2 = 0.99974
	MAN-3	0.158	66.3892	66.6373

## Sheet: Migrated cells in wound healing
Normal	RA	RA+MAN
106	226	43
153	273	52
175	196	76

## Sheet: cell counts in transwell
Normal	VEGF	VEGF+MAN
510	1070	240
760	1320	360
490	1520	450
