# Supplementary material for: α-Mangostin Alleviated HIF-1α-Mediated Angiogenesis in Rats With Adjuvant-Induced Arthritis by Suppressing Aerobic Glycolysis
Source: Front Pharmacol. 2021 Dec 20;12:785586. doi: 10.3389/fphar.2021.785586 (PMC8721667; doi:10.3389/fphar.2021.785586)
Supplement: Supplementary file 7 [file Table10.XLSX]

## Sheet: citric acid （A）
	OD值	CA含量（μmol/L）	mean
空白	0.122
标准	0.149
C1	0.145	2.12963
C2	0.152	2.77778
C3	0.142	1.85185	2.25309
L1	0.261	12.8704
L2	0.225	9.53704
L3	0.222	9.25926	10.5556
L+M1	0.195	6.75926
L+M2	0.175	4.90741
L+M3	0.194	6.66667	6.11111
L+C1	0.192	6.48148
L+C2	0.183	5.64815
L+C3	0.202	7.40741	6.51235
L+C+M1	0.179	5.27778
L+C+M2	0.174	4.81481
L+C+M3	0.169	4.35185	4.81481

## Sheet: lactate (A)
	OD值	LD含量（mmol/l）	mean
空白	0.1
标准	0.383
C1	0.547	4.73852
C2	0.5	4.24028
C3	0.534	4.60071	4.5265
L1	0.938	8.88339
L2	0.933	8.83039
L3	1.117	10.7809	9.49823
L+M1	0.657	5.90459
L+M2	0.664	5.9788
L+M3	0.663	5.9682	5.95053
L+C3-1	0.971	9.23322
L+C3-2	1.076	10.3463
L+C3-3	1.147	11.0989	10.2261
L+C3+M1	0.888	8.35336
L+C3+M2	0.887	8.34276
L+C3+M3	0.887	8.34276	8.34629

## Sheet: pyruvate (A)
	OD值	标准品浓度（μmol/L）
	0.053	0
	0.094	0.78125
	0.136	1.5625				三次曲线回归
	0.15	3.125
	0.233	6.25				==================================================================
	0.363	12.5				方程: y = a + b*x + c*x^2 + d*x^3
	0.593	25				------------------------------------------------------------------
样本			mean			a = -1.00233
C1	0.42	15.7034				b = 11.21102
C2	0.389	14.0028				c = 99.57749
C3	0.406	14.9335	14.8799			d = -75.15819
						r^2 = 0.99865
L1	0.272	7.90175
L2	0.337	11.2082
L3	0.297	9.14197	9.4173
LM1	0.226	5.74982
LM2	0.282	8.3925
LM3	0.289	8.74033	7.62755
L+C3-1	0.201	4.66379
L+C3-2	0.201	4.66379
L+C3-3	0.217	5.35148	4.89302
L+C3+M1	0.331	10.8927
L+C3+M2	0.321	10.371
L+C3+M3	0.246	6.66274	9.30883

## Sheet: HIF-1alpha (A)
	OD值	浓度（ng/L)	mean
C1	0.32	11.3817
C2	0.304	10.8856
C3	0.314	11.1968	11.1547
L1	0.362	12.6409
L2	0.363	12.6701
L3	0.37	12.8738	12.7283
L+M1	0.304	10.8856
L+M2	0.319	11.351
L+M3	0.315	11.2277	11.1547
L+C3-1	0.342	12.049
L+C3-2	0.331	11.7175
L+C3-3	0.346	12.1685	11.9783
L+C3+M1	0.333	11.7781
L+C3+M2	0.311	11.1038
L+C3+M3	0.3	10.7601	11.214

## Sheet: ATP (B)
	OD值	ATP浓度（μmol/gprot)	mean
空白	0.085
标准	0.341
C对照	0.118
L对照	0.128
L+M对照	0.118
L+S对照	0.131
L+S+M对照	0.148
C1	0.131	50.7813
C2	0.128	39.0625
C3	0.131	50.7813	46.875
L1	0.135	27.3438
L2	0.139	42.9688
L3	0.133	19.5313	29.9479
L+M1	0.189	277.344
L+M2	0.191	285.156
L+M3	0.218	390.625	317.708
L+S1	0.145	54.6875
L+S2	0.135	15.625
L+S3	0.143	46.875	39.0625
L+S+M1	0.191	167.969
L+S+M2	0.198	195.313
L+S+M3	0.193	175.781	179.688
S：Stiripentol司替戊醇（LDH抑制剂）

## Sheet: lactate (B)
	OD值	LD含量（mmol/L）	mean
空白	0.079
标准	0.293
C1	0.181	4.28972
C2	0.189	4.62617
C3	0.183	4.37383	4.42991
L1	0.329	10.514
L2	0.326	10.3879
L3	0.305	9.50467	10.1355
L+M1	0.191	4.71028
L+M2	0.193	4.79439
L+M3	0.195	4.8785	4.79439
L+S-1	0.198	5.00467
L+S-2	0.199	5.04673
L+S-3	0.196	4.92056	4.99065
L+S+M1	0.183	4.37383
L+S+M2	0.176	4.07944
L+S+M3	0.154	3.15421	3.86916

## Sheet: pyruvate (B)
OD值	标准品浓度（μmol/L）
0.053	0
0.094	0.78125
0.136	1.5625				三次曲线回归
0.15	3.125
0.233	6.25				==================================================================
0.363	12.5				方程: y = a + b*x + c*x^2 + d*x^3
0.593	25				------------------------------------------------------------------
样本	OD值	浓度（μmol/L）	mean		a = -1.00233
C1	0.235	6.15603			b = 11.21102
C2	0.237	6.24734			c = 99.57749
C3	0.239	6.33902	6.24746		d = -75.15819
					r^2 = 0.99865
L1	0.228	5.83942
L2	0.227	5.79457
L3	0.225	5.70516	5.77972
LM1	0.246	6.66274
LM2	0.231	5.97454		0.0236872
LM3	0.245	6.61622	6.41783
L+S-1	0.248	6.75603
L+S-2	0.243	6.52346
L+S-3	0.26	7.32299	6.86749
L+S+M1	0.255	7.08528
L+S+M2	0.255	7.08528
L+S+M3	0.256	7.13266	7.10107

## Sheet: VEGF (B)
样本	OD值	浓度（pg/ml)	mean				OD值	标准品浓度（pg/ml）
C1	0.153	428.996					0.043	0
C2	0.151	420.201					0.13	39.06
C3	0.156	442.109	430.435				0.187	78.13
							0.336	156.25
L1	0.189	580.265					0.708	312.5
L2	0.285	929.236					1.361	625
L3	0.28	912.644	807.382				2.308	1250
							3.187	2500
L+M1	0.149	411.363
L+M2	0.142	380.083					三次曲线回归
L+M3	0.154	433.378	408.274
							==================================================================
L+S1	0.142	380.083					方程: y = a + b*x + c*x^2 + d*x^3
L+S2	0.139	366.511					------------------------------------------------------------------
L+S3	0.143	384.585	377.059				a = -390.74481
							b = 6478.35490
L+S+M1	0.14	371.046					c = -8302.05799
L+S+M2	0.134	343.664					d = 6392.63487
L+S+M3	0.135	348.256	354.322				r^2 = 0.99849
							==================================================================
S：Stiripentol司替戊醇（LDH抑制剂）

## Sheet: ATP (C)
	OD值	对照组	ATP浓度（μmol/gprot)
空白	0.076
标准	0.179
2h
C1	0.107	0.099	388.35
C2	0.087	0.079	388.35
C3	0.086	0.078	388.35
L1	0.105	0.09	728.155
L2	0.088	0.076	582.524
L3	0.112	0.092	970.874
L+M1	0.093	0.092	48.5437
L+M2	0.091	0.086	242.718
L+M3	0.098	0.092	291.262
4h
C1	0.115	0.076	1893.2
C2	0.153	0.116	1796.12
C3	0.123	0.112	533.981
L1	0.13	0.08	2427.18
L2	0.137	0.09	2281.55
L3	0.132	0.092	1941.75
L+M1	0.122	0.095	1310.68
L+M2	0.116	0.108	388.35
L+M3	0.137	0.128	436.893
8h
C1	0.142	0.11	1553.4
C2	0.122	0.109	631.068
C3	0.139	0.11	1407.77
L1	0.112	0.108	194.175
L2	0.144	0.087	2766.99
L3	0.134	0.085	2378.64
L+M1	0.119	0.114	242.718
L+M2	0.182	0.128	2621.36
L+M3	0.106	0.08	1262.14
12h
C1	0.132	0.094	1844.66
C2	0.12	0.091	1407.77
C3	0.127	0.093	1650.49
L1	0.125	0.107	873.786
L2	0.105	0.099	291.262
L3	0.125	0.099	1262.14
L+M1	0.124	0.096	1359.22
L+M2	0.097	0.09	339.806
L+M3	0.142	0.1	2038.83

## Sheet: glucose (C)
样本	OD值	浓度（pg/ml)
空白	0.058
标准	0.293
2h
C1	1.651	37.283
C2	1.297	28.9979
C3	1.65	37.2596
L1	1.77	40.0681
L2	1.709	38.6404
L3	1.093	24.2234
L+M1	2.319	52.917
L+M2	0.814	17.6936
L+M3	1.024	22.6085
4h
C1	1.493	33.5851
C2	1.151	25.5809
C3	0.916	20.0809
L1	0.784	16.9915
L2	1.259	28.1085
L3	1.112	24.6681
L+M1	0.831	18.0915
L+M2	0.935	20.5255
L+M3	1.696	38.3362
8h
C1	1.614	36.417
C2	1.148	25.5106
C3	1.057	23.3809
L1	1.434	32.2043
L2	1.031	22.7723
L3	0.901	19.7298
L+M1	1.225	27.3128
L+M2	1.737	39.2957
L+M3	1.215	27.0787
12h
C1	1.007	22.2106
C2	1.97	44.7489
C3	0.884	19.3319
L1	0.891	19.4957
L2	1.515	34.1
L3	0.887	19.4021
L+M1	1.375	30.8234
L+M2	1.919	43.5553
L+M3	0.79	17.1319
