# Supplementary material for: α-Mangostin Alleviated HIF-1α-Mediated Angiogenesis in Rats With Adjuvant-Induced Arthritis by Suppressing Aerobic Glycolysis
Source: Front Pharmacol. 2021 Dec 20;12:785586. doi: 10.3389/fphar.2021.785586 (PMC8721667; doi:10.3389/fphar.2021.785586)
Supplement: Supplementary file 8 [file Table5.XLSX]

## Sheet: IL-6 in plasma
450nm	570nm	OD值	标准品浓度（pg/ml）				三次曲线回归
0.054	0.042	0.012	0
0.131	0.043	0.088	31.25				==================================================================
0.242	0.045	0.197	62.5				方程: y = a + b*x + c*x^2 + d*x^3
0.353	0.048	0.305	125				------------------------------------------------------------------
0.555	0.054	0.501	250				a = -21.41896
0.965	0.051	0.914	500				b = 538.38126
1.677	0.053	1.624	1000				c = -46.32775
2.522	0.058	2.464	2000				d = 65.12743
							r^2 = 0.99959
样本	450nm	570nm	OD值	浓度（pg/ml)	mean		==================================================================
Normal-1	0.151	0.047	0.104	170.724
Normal-2	0.168	0.045	0.123	221.111
Normal-3	0.159	0.045	0.114	197.255
Normal-4	0.175	0.047	0.128	234.357
Normal-5	0.168	0.046	0.122	218.461
Normal-6	0.169	0.047	0.122	218.461	210.062
AIA-1	0.209	0.061	0.148	287.289
AIA-2	0.187	0.045	0.142	271.418
AIA-3	0.19	0.049	0.141	268.772
AIA-4	0.216	0.065	0.151	295.223
AIA-5	0.229	0.069	0.16	319.014
AIA-6	0.201	0.061	0.14	266.126	284.64
MAN-1	0.155	0.045	0.11	186.645
MAN-2	0.145	0.044	0.101	162.76
MAN-3	0.149	0.044	0.105	173.379
MAN-4	0.167	0.043	0.124	223.761
MAN-5	0.158	0.049	0.109	183.993
MAN-6	0.159	0.049	0.11	186.645	186.197

## Sheet: TGF-beta
450nm	570nm	OD值	标准品浓度（pg/ml）					三次曲线回归
0.054	0.051	0.003	0
0.097	0.052	0.045	31.25					==================================================================
0.136	0.054	0.082	62.5					方程: y = a + b*x + c*x^2 + d*x^3
0.22	0.046	0.174	125					------------------------------------------------------------------
0.417	0.046	0.371	250					a = -27.45359
0.801	0.049	0.752	500					b = 1273.50346
1.353	0.055	1.298	1000					c = -1558.95987
1.695	0.053	1.642	2000					d = 932.01420
								r^2 = 0.99801
样本	450nm	570nm	OD值	浓度（pg/ml)	mean			==================================================================
Normal-1	0.083	0.049	0.034	56.32
Normal-2	0.086	0.047	0.039	79.5886
Normal-3	0.068	0.044	0.024	8.90167
Normal-4	0.087	0.044	0.043	97.9946
Normal-5	0.205	0.045	0.16	560.86
Normal-6	0.075	0.045	0.03	37.4945	140.193
AIA-1	0.173	0.044	0.129	451.546
AIA-2	0.1	0.044	0.056	156.55
AIA-3	0.413	0.047	0.366	1102.05
AIA-4	0.318	0.046	0.272	889.427
AIA-5	0.226	0.045	0.181	630.016
AIA-6	0.392	0.045	0.347	1062.72	715.384
MAN-1	0.216	0.049	0.167	584.338
MAN-2	0.078	0.043	0.035	60.9971
MAN-3	0.073	0.043	0.03	37.4945
MAN-4	0.104	0.043	0.061	178.563
MAN-5	0.076	0.049	0.027	23.2515
MAN-6	0.073	0.044	0.029	32.7586	152.9

## Sheet: VEGF in plasma
OD值	标准品浓度（pg/ml）				三次曲线回归
0.043	0
0.068	39.06				==================================================================
0.072	78.13				方程: y = a + b*x + c*x^2 + d*x^3
0.097	156.25				------------------------------------------------------------------
0.126	312.5				a = -243.41780
0.198	625				b = 4787.55017
0.39	1250				c = -3364.04521
0.751	2500				d = 2466.31006
					r^2 = 0.99902
样本	OD值	浓度（pg/ml)	mean		==================================================================
Normal-1	0.069	358.586
Normal-2	0.065	271.186
Normal-3	0.066	293.079
Normal-4	0.064	249.264
Normal-5	0.065	271.186
Normal-6	0.062	205.334	274.772
AIA-1	0.073	445.529
AIA-2	0.074	467.194
AIA-3	0.078	553.573
AIA-4	0.074	467.194
AIA-5	0.074	467.194
AIA-6	0.076	510.44	485.187
MAN-1	0.065	271.186
MAN-2	0.066	293.079
MAN-3	0.067	314.943
MAN-4	0.069	358.586
MAN-5	0.065	271.186
MAN-6	0.064	249.264	293.041
S：Stiripentol司替戊醇（LDH抑制剂）

## Sheet: HIF-1alpha in plasma
	浓度（ng/L)	OD值		浓度（ng/L)	OD值
标准1	90	2.978		0.2285	7.5ng/L
标准2	90	3.249		0.401	15ng/L
mean		3.1135		1.3395	30ng/L
标准3	60	2.783		2.5815	60ng/L
标准4	60	2.38		3.1135	90ng/L
mean		2.5815
标准5	30	1.358
标准6	30	1.321
mean		1.3395
标准7	15	0.425
标准8	15	0.377
mean		0.401
标准9	7.5	0.195
标准10	7.5	0.262
		0.2285
空白	0	0.053
	OD值	浓度（ng/L)
Normal-1	0.346	12.1685
Normal-2	0.573	18.1049
Normal-3	0.47	15.607
Normal-4	0.489	16.0908
Normal-5	0.297	10.6656
Normal-6	0.397	13.6438
AIA-1	0.593	18.5559
AIA-2	0.734	21.4586
AIA-3	0.55	17.573
AIA-4	0.73	21.3824
AIA-5	0.96	25.2942
AIA-6	0.683	20.4616
MAN-1	0.474	15.7098
MAN-2	0.44	14.8206
MAN-3	0.473	15.6841
MAN-4	0.267	9.70214
MAN-5	0.296	10.634
MAN-6	0.319	11.351

## Sheet: VEGF in tissues
	OD值	标准品浓度（pg/ml）					三次曲线回归
	0.043	0
	0.068	39.06					==================================================================
	0.072	78.13					方程: y = a + b*x + c*x^2 + d*x^3
	0.097	156.25					------------------------------------------------------------------
	0.126	312.5					a = -243.41780
	0.198	625					b = 4787.55017
	0.39	1250					c = -3364.04521										Y=1.0165X-0.1288
	0.751	2500					d = 2466.31006
							r^2 = 0.99902									BCA	protein quantification
	样本	OD值	浓度（pg/ml)				==================================================================										样本	OD值	浓度（mg/ml）
Synovium	Normal-1	0.365	29394.8	7.43522	3953.45											Synovium	Normal-1	0.273	7.43522
Synovium	Normal-2	0.354	28480.4	8.29925	3431.68											Synovium	Normal-2	0.29	8.29925
Synovium	Normal-3	0.382	30800.3	7.1811	4289.07											Synovium	Normal-3	0.268	7.1811
Synovium	AIA-1	0.461	37258.6	3.47087	10734.6											Synovium	AIA-1	0.195	3.47087
Synovium	AIA-2	0.462	37340	4.3349	8613.81											Synovium	AIA-2	0.212	4.3349
Synovium	AIA-3	0.419	33834.8	3.57252	9470.84											Synovium	AIA-3	0.197	3.57252
Synovium	MAN-1	0.205	15447.6	8.14677	1896.16											Synovium	MAN-1	0.287	8.14677
Synovium	MAN-2	0.201	15074.9	6.82532	2208.67											Synovium	MAN-2	0.261	6.82532
Synovium	MAN-3	0.221	16923.7	5.50387	3074.87											Synovium	MAN-3	0.235	5.50387
Spleen	Normal-1	0.201	15074.9	20.8022	724.679											Spleen	Normal-1	0.536	20.8022
Spleen	Normal-2	0.211	16003.8	42.5045	376.521											Spleen	Normal-2	0.963	42.5045
Spleen	Normal-3	0.279	22100.3	57.0404	387.449											Spleen	Normal-3	1.249	57.0404
Spleen	AIA-1	0.31	24772.8	70.9665	349.077											Spleen	AIA-1	1.523	70.9665
Spleen	AIA-2	0.209	15818.8	20.5989	767.943											Spleen	AIA-2	0.532	20.5989
Spleen	AIA-3	0.305	24345.5	71.0173	342.811											Spleen	AIA-3	1.524	71.0173
Spleen	MAN-1	0.253	19811.1	39.8616	496.997											Spleen	MAN-1	0.911	39.8616
Spleen	MAN-2	0.246	19186.4	45.8589	418.379											Spleen	MAN-2	1.029	45.8589
Spleen	MAN-3	0.193	14325.1	56.1764	255.001											Spleen	MAN-3	1.232	56.1764
Thymus	Normal-1	0.76	63367.5	21.0055	3016.71											Thymus	Normal-1	0.54	21.0055
Thymus	Normal-2	0.606	49282.6	19.4299	2536.43											Thymus	Normal-2	0.509	19.4299
Thymus	Normal-3	0.75	62386.1	18.82	3314.88											Thymus	Normal-3	0.497	18.82
Thymus	AIA-1	1.291	140931	23.2926	6050.46											Thymus	AIA-1	0.585	23.2926
Thymus	AIA-2	1.283	139254	53.0761	2623.67											Thymus	AIA-2	1.171	53.0761
Thymus	AIA-3	1.1	105876	43.3685	2441.32											Thymus	AIA-3	0.98	43.3685
Thymus	MAN-1	0.694	57081.9	29.6457	1925.46											Thymus	MAN-1	0.71	29.6457
Thymus	MAN-2	0.767	64061.1	21.4121	2991.82											Thymus	MAN-2	0.548	21.4121
Thymus	MAN-3	0.68	55801.7	34.3216	1625.85											Thymus	MAN-3	0.802	34.3216
