# Supplementary material for: α-Mangostin Alleviated HIF-1α-Mediated Angiogenesis in Rats With Adjuvant-Induced Arthritis by Suppressing Aerobic Glycolysis
Source: Front Pharmacol. 2021 Dec 20;12:785586. doi: 10.3389/fphar.2021.785586 (PMC8721667; doi:10.3389/fphar.2021.785586)
Supplement: Supplementary file 9 [file Table7.XLSX]

## Sheet: NOX
	A2 80s	A1 20s	ΔA1-A2	NOX activity
Normal-1	0.446	0.523	0.077	192.5
Normal-2	0.458	0.514	0.056	140
Normal-3	0.445	0.51	0.065	162.5
Normal-4	0.467	0.512	0.045	112.5
Normal-5	0.446	0.466	0.02	50
Normal-6	0.453	0.485	0.032	80
				122.917
AIA-1	0.463	0.537	0.074	185
AIA-2	0.518	0.683	0.165	412.5
AIA-3	0.497	0.654	0.157	392.5
AIA-4	0.419	0.464	0.045	112.5
AIA-5	0.463	0.525	0.062	155
AIA-6	0.422	0.512	0.09	225
				247.083
MAN-1	0.422	0.509	0.087	217.5
MAN-2	0.446	0.509	0.063	157.5
MAN-3	0.446	0.503	0.057	142.5
MAN-4	0.423	0.497	0.074	185
MAN-5	0.446	0.481	0.035	87.5
MAN-6	0.463	0.492	0.029	72.5
				143.75

## Sheet: GSH
	OD值	血浆中GSH含量（umol/L）
空白	0.097
标准	0.174
Normal-1	0.131	44.1558
Normal-2	0.134	48.0519
Normal-3	0.13	42.8571
Normal-4	0.137	51.9481
Normal-5	0.13	42.8571
Normal-6	0.127	38.961
		44.8052
AIA-1	0.103	7.79221
AIA-2	0.118	27.2727
AIA-3	0.112	19.4805
AIA-4	0.098	1.2987
AIA-5	0.118	27.2727
AIA-6	0.127	38.961
		20.3463
MAN-1	0.118	27.2727
MAN-2	0.133	46.7532
MAN-3	0.127	38.961
MAN-4	0.132	45.4545
MAN-5	0.121	31.1688
MAN-6	0.125	36.3636
		37.6623
OD	标准溶液(umol/L)
0	0
0.089	5
0.108	10
0.174	20
0.372	50
0.634	100

## Sheet: MDA
	OD值	MDA值（nmol/ml）	mean
空白	0.045
标准	0.091
对照	0.047
Normal-1	0.063	3.47826
Normal-2	0.074	5.86957
Normal-3	0.072	5.43478
Normal-4	0.077	6.52174
Normal-5	0.07	5
Normal-6	0.069	4.78261	5.18116
AIA-1	0.078	6.73913
AIA-2	0.069	4.78261
AIA-3	0.072	5.43478
AIA-4	0.069	4.78261
AIA-5	0.086	8.47826
AIA-6	0.087	8.69565	6.48551
MAN-1	0.067	4.34783
MAN-2	0.072	5.43478
MAN-3	0.069	4.78261
MAN-4	0.072	5.43478
MAN-5	0.065	3.91304
MAN-6	0.065	3.91304	4.63768

## Sheet: SOD
2021.2.25T-SOD活力的测定
	总SOD活力（U/ml）		总SOD活力（U/ml）		总SOD活力（U/ml）
Normal-1	356.04	AIA-1	274.73	MAN-1	398.08
Normal-2	353.22	AIA-2	398.08	MAN-2	538.24
Normal-3	342.27	AIA-3	370.04	MAN-3	448.54
Normal-4	335.19	AIA-4	325.19	MAN-4	431.72
Normal-5	347.62	AIA-5	437.32	MAN-5	482.17
Normal-6	414.9	AIA-6	274.73	MAN-6	403.68

## Sheet: pyruvate
	OD值	标准品浓度（μmol/L）
	0.053	0
	0.094	0.78125
	0.136	1.5625				三次曲线回归
	0.15	3.125
	0.233	6.25				==================================================================
	0.363	12.5				方程: y = a + b*x + c*x^2 + d*x^3
	0.593	25				------------------------------------------------------------------
						a = -1.00233
						b = 11.21102
	OD值	浓度（μmol/L）				c = 99.57749
Normal-1	0.219	5.4393				d = -75.15819
Normal-2	0.173	3.52828				r^2 = 0.99865
Normal-3	0.18	3.80364
Normal-4	0.206	4.87579
Normal-5	0.191	4.24797
Normal-6	0.174	3.56726	4.24371
AIA-1	0.152	2.73844
AIA-2	0.122	1.71105
AIA-3	0.155	2.84785
AIA-4	0.147	2.55872
AIA-5	0.145	2.48776
AIA-6	0.135	2.14104	2.41414
MAN-1	0.185	4.00387
MAN-2	0.156	2.88458
MAN-3	0.178	3.72437
MAN-4	0.148	2.5944
MAN-5	0.186	4.04427
MAN-6	0.164	3.18299	3.40575

## Sheet: glucose
组别	浓度（mmol/L）
Normal-1	5.334	AIA-1	2.964	MAN-1	7.246
Normal-2	6.661	AIA-2	5.182	MAN-2	6.021
Normal-3	5.012	AIA-3	3.666	MAN-3	5.443
Normal-4	6.215	AIA-4	3.79	MAN-4	4.101
Normal-5	6.501	AIA-5	5.861	MAN-5	5.56
Normal-6	5.044	AIA-6	3.783	MAN-6	4.663
mean	5.7945		4.20767		5.50567
Detected by Automatic biochemical analyzer

## Sheet: lactate
	OD值	LD含量（mmol/l）	mean
空白	0.1
标准	0.383
Normal-1	0.412	6.61484
Normal-2	0.419	6.76325
Normal-3	0.344	5.17314
Normal-4	0.306	4.36749
Normal-5	0.394	6.23322
Normal-6	0.391	6.16961	5.88693
AIA-1	0.503	8.54417
AIA-2	0.505	8.58657
AIA-3	0.49	8.26855
AIA-4	0.467	7.78092
AIA-5	0.529	9.09541
AIA-6	0.523	8.9682	8.54064
MAN-1	0.454	7.5053
MAN-2	0.461	7.65371
MAN-3	0.42	6.78445
MAN-4	0.416	6.69965
MAN-5	0.434	7.08127
MAN-6	0.423	6.84806	7.09541

## Sheet: LDH
	OD值	LDH活力（U/L）	mean
空白	0.101
标准	0.27
Normal control	0.117
AIA control	0.112
MAN control	0.117
Normal-1	0.292	10355
Normal-2	0.299	10769.2
Normal-3	0.286	10000
Normal-4	0.28	9644.97
Normal-5	0.302	10946.7
Normal-6	0.29	10236.7	10325.4
AIA-1	0.202	5325.44
AIA-2	0.252	8284.02
AIA-3	0.251	8224.85
AIA-4	0.223	6568.05
AIA-5	0.247	7988.17
AIA-6	0.204	5443.79	6972.39
MAN-1	0.309	11360.9
MAN-2	0.262	8579.88
MAN-3	0.266	8816.57
MAN-4	0.292	10355
MAN-5	0.275	9349.11
MAN-6	0.287	10059.2	9753.45

## Sheet: citric acid
	OD值	CA含量（μmol/L）	mean
空白	0.122
标准	0.149
Normal-1	1.009	82.1296
Normal-2	0.702	53.7037
Normal-3	0.932	75
Normal-4	0.962	77.7778
Normal-5	1.042	85.1852
Normal-6	0.818	64.4444	73.0401
AIA-1	0.838	66.2963
AIA-2	0.971	78.6111
AIA-3	0.887	70.8333
AIA-4	0.855	67.8704
AIA-5	0.727	56.0185
AIA-6	1.027	83.7963	70.571
MAN-1	0.92	73.8889
MAN-2	0.415	27.1296
MAN-3	0.898	71.8519
MAN-4	0.639	47.8704
MAN-5	0.671	50.8333
MAN-6	0.544	39.0741	51.7747
