# Supplementary material for: α-Mangostin Alleviated HIF-1α-Mediated Angiogenesis in Rats With Adjuvant-Induced Arthritis by Suppressing Aerobic Glycolysis
Source: Front Pharmacol. 2021 Dec 20;12:785586. doi: 10.3389/fphar.2021.785586 (PMC8721667; doi:10.3389/fphar.2021.785586)
Supplement: Supplementary file 10 [file Table8.XLSX]

## Sheet: method validation
No	Compound	LLOD（nmol/L）	LLOQ（nmol/L）	ULOQ（nmol/L）	R	R^2	Prec Ion	Prod Ion	Polarity	Concentration(nmol/L)	Recovery(%)	RSD(%)
1	2-Aminobenzoic acid	19.5313	39.0625	2500	0.99963	0.99926	136	92	Negative	1000	108.86	3.39499
2	2-Hydroxyglutaric acid	9.7656	19.5313	20000	0.99946	0.99892	147.2	146.9	Negative	2000	102.22	2.32297
3	2-Isopropylmalic acid	1.2207	2.4414	1250	0.99982	0.99964	175	115	Negative	2000	87.226	3.19947
4	2-Ketobutyric acid	39.0625	78.125	10000	0.99958	0.99916	100.9	57	Negative	1000	93.838	7.03076
5	3-Phosphoglyceric acid	4.8828	312.5	10000	0.99926	0.998521	184.9	96.7	Negative	1000	90.504	3.19675
6	4-Hydroxyphenylpyruvic acid	9.7656	19.5313	5000	0.99965	0.9993	178.9	134.9	Negative	1000	98.658	4.56369
7	6-Phosphogluconic acid	12.207	24.4141	3125	0.99809	0.996184	274.9	78.9	Negative	5000	85.764	2.14521
8	Adenosine diphosphate	2.44	4.8828	2500	0.99635	0.992713	426.1	134	Negative	2000	99.856	2.20379
9	Adenosine triphosphate	2.4414	4.8828	5000	0.99782	0.995645	506	158.8	Negative	2000	106.438	2.25825
10	alpha-Ketoglutaric acid	39.0625	156.25	10000	0.99985	0.9997	144.9	100.9	Negative	1000	93.254	3.48374
11	alpha-Ketoisovaleric acid	19.5313	39.0625	5000	0.99788	0.995764	115.1	71.2	Negative	1000	96.226	3.83661
12	cis-Aconitic acid	9.7656	39.0625	10000	0.99781	0.995625	173	129.1	Negative	1000	104.12	3.51359
13	Citric acid	48.8281	781.25	25000	0.99912	0.998241	191	111	Negative	5000	102.328	2.23935
14	Cyclic 3',5'-AMP	0.1526	0.3052	2500	0.99982	0.99964	328.1	133.9	Negative	1000	95.388	2.35792
15	Cysteic acid	0.6104	2.4414	1250	0.99769	0.995385	168	80.8	Negative	2000	90.106	3.01233
16	Dihydroxyacetone phosphate	0.3052	0.6104	625	0.99732	0.994647	168.9	97.1	Negative	1000	84.832	2.25232
17	Erythrose 4-phosphate	195.312	390.625	25000	0.9974	0.994807	198.8	97.1	Negative	5000	109.396	2.26671
18	Flavin mononucleotide	1.2207	2.4414	1250	0.99845	0.996902	455.1	97	Negative	1000	98.208	1.2883
19	Flavine-adenine dinucleotide	2.44	4.8828	5000	0.99953	0.99906	784.2	437.2	Negative	1000	98.118	3.43495
20	Fructose 1,6-bisphosphate	0.7629	1.5259	3125	0.99841	0.996823	338.9	97	Negative	5000	88.932	1.55812
21	Fructose 6-phosphate	9.7656	19.5313	5000	0.99764	0.995286	259.1	96.9	Negative	2000	110.706	4.62637
22	Fumaric acid	19.5313	156.25	20000	0.99893	0.997861	114.9	71	Negative	2000	100.63	2.87736
23	Galacturonic acid	1.2207	2.4414	10000	0.99989	0.99978	192.9	73	Negative	1000	98.944	6.81972
24	Glucaric acid	19.5313	39.0625	2500	0.99712	0.994248	208.7	85	Negative	1000	110.058	3.96572
25	Gluconic acid	2.4414	78.125	10000	0.99918	0.998361	194.8	129	Negative	1000	101.252	5.67125
26	Glucose 1-phosphate	4.8828	9.7656	5000	0.99725	0.994508	258.9	78.9	Negative	2000	110.302	2.97668
27	Glucose 6-phosphate	19.5313	78.125	5000	0.99982	0.99964	259	78.9	Negative	2000	99.492	2.87843
28	Glucuronic acid	0.3052	1.2207	5000	0.99966	0.99932	192.901	113	Negative	1000	107.28	4.15543
29	Glyceric acid	2.4414	39.0625	5000	0.99881	0.997621	105	75	Negative	1000	106.62	5.93015
30	Glycerol 3-phosphate	9.7656	19.5313	2500	0.99991	0.99982	170.7	79	Negative	1000	111.442	4.07051
31	Glycolic acid	4.8828	9.7656	5000	0.99982	0.99964	74.9	45	Negative	1000	96.398	2.97195
32	Glyoxylic acid	19.5313	39.0625	5000	0.99966	0.99932	72.9	44.9	Negative	1000	95.724	4.01725
33	Guanosine diphosphate	1.22	2.4414	1250	0.99708	0.994169	442	159	Negative	2000	86.378	0.982698
34	Guanosine triphosphate	2.4414	4.8828	2500	0.99715	0.994308	521.9	423.8	Negative	2000	99.146	1.50337
35	Hippuric acid	0.3052	0.6104	2500	0.99962	0.99924	178	134.1	Negative	1000	97.434	3.6665
36	Homogentisic acid	39.0625	78.125	5000	0.99873	0.997462	167.1	123.1	Negative	1000	95.326	4.55761
37	Indoleacetic acid	19.5313	39.0625	10000	0.99972	0.99944	174	86	Negative	1000	99.064	3.19069
38	Isocitric acid	19.5313	156.25	10000	0.99984	0.99968	190.9	111	Negative	1000	91.998	0.949395
39	L-Lactic acid	156.25	1250	20000	0.99953	0.99906	88.9	45	Negative	2000	105.136	5.02578
40	Maleic acid	2.4414	4.8828	2500	0.9998	0.9996	114.8	71	Negative	1000	100.676	3.19385
41	Malic acid	19.5313	156.25	20000	0.99939	0.99878	132.8	115.1	Negative	2000	100.312	3.23107
42	Mannose 6-phosphate	9.7656	19.5313	2500	0.99956	0.99912	258.9	97	Negative	2000	101.902	2.67825
43	Methylmalonic acid	2.4414	4.8828	10000	0.99969	0.99938	116.8	55	Negative	1000	96.624	3.65189
44	Mevalonic acid	0.3052	0.6104	10000	0.99972	0.99944	147	59	Negative	2000	96.274	3.4284
45	Orotic acid	0.3052	0.6104	10000	0.99995	0.9999	154.8	111	Negative	1000	101.288	2.66741
46	Oxoadipic acid	2.44	4.8828	2500	0.99969	0.99938	159.1	114.9	Negative	1000	98.978	2.57875
47	Phosphoenolpyruvic acid	9.7656	156.25	5000	0.99823	0.996463	166.7	78.9	Negative	1000	92.55	1.18286
48	Picolinic acid	19.5313	39.0625	10000	0.99975	0.9995	122.1	78	Negative	1000	97.198	1.87847
49	Pyruvic acid	39.0625	78.125	10000	0.99963	0.99926	86.9	43.1	Negative	1000	102.864	5.31967
50	Quinolinic acid	9.7656	19.5313	1250	0.99957	0.99914	166.1	78.2	Negative	1000	102.784	2.66758
51	Ribose 5-phosphate	19.5313	39.0625	5000	0.99974	0.99948	228.8	96.9	Negative	2000	107.322	4.1797
52	Ribulose 1,5-bisphosphate	312.5	625	20000	0.99852	0.997042	309.1	96.8	Negative	2000	91.812	3.11496
53	Sedoheptulose 7-phosphate	4.8828	19.5313	1250	0.99911	0.998221	288.8	96.9	Negative	1000	107.786	4.31863
54	Succinic acid	48.8281	195.312	50000	0.99989	0.99978	116.9	73	Negative	5000	96.096	2.05441
55	Ureidopropionic acid	0.0763	0.1526	2500	0.99992	0.99984	131.1	88	Negative	1000	96.266	2.20378
56	Vanillylmandelic acid	0.0763	0.1526	1250	0.99972	0.99944	196.7	138	Negative	1000	103.608	3.30752

## Sheet: TICs
A1										A2										A8
K1										K2										K6
M4										M5										M7
										标品cal-02

## Sheet: quantification results
Sample Name	Sample Volume (μL)	Final Volume (μL)	Final Concentration (nmol/L)
			2-Aminobenzoic acid	2-Hydroxyglutaric acid	2-Isopropylmalic acid	2-Ketobutyric acid	3-Phosphoglyceric acid	4-Hydroxyphenylpyruvic acid	6-Phosphogluconic acid	Adenosine diphosphate	Adenosine triphosphate	alpha-Ketoglutaric acid	alpha-Ketoisovaleric acid	cis-Aconitic acid	Citric acid	Cyclic 3',5'-AMP	Cysteic acid	Dihydroxyacetone phosphate	Erythrose 4-phosphate	Flavin mononucleotide	Flavine-adenine dinucleotide	Fructose 1,6-bisphosphate	Fructose 6-phosphate	Fumaric acid	Galacturonic acid	Glucaric acid	Gluconic acid	Glucose 1-phosphate	Glucose 6-phosphate	Glucuronic acid	Glyceric acid	Glycerol 3-phosphate	Glycolic acid	Glyoxylic acid	Guanosine diphosphate	Guanosine triphosphate	Hippuric acid	Homogentisic acid	Indoleacetic acid	Isocitric acid	L-Lactic acid	Maleic acid	Malic acid	Mannose 6-phosphate	Methylmalonic acid	Mevalonic acid	Orotic acid	Oxoadipic acid	Phosphoenolpyruvic acid
AIA-1	60	200	N/A	635.77	10.61	450.73	4428.07	418.73	184.16	583.34	114.56	6606.9	1591.72	1432	27243.6	1.15	29.33	3.35	2172.67	N/A	6.9	25.84	425.4	766.7	N/A	109.91	827.36	120.98	1455.03	402.83	2301.72	227.84	361.34	540.27	82.1	12.05	395.94	729	1404.72	1726.98	379759	7.74	6062.25	261.38	242.95	15.23	299	27.38	772.39
AIA-2	60	200	N/A	387.19	5.68	520.16	1368.45	222.65	87.49	771.69	230.48	4322.97	1610.55	936.03	20846.8	1.04	13.16	3.14	1923.88	2.39	6.58	17.86	145.65	496.85	N/A	79.52	1691.4	91.59	779.87	653.46	2130.08	137.17	254.99	400.26	107.37	28.03	187.51	237.83	883.3	1223.49	345364	6.62	3670.42	169.9	175.97	6.89	506.78	11.03	380.11
AIA-3	60	200	N/A	450.47	9.19	239.62	2362.66	294.97	108.04	363.25	68.87	6936.81	1558.79	892.04	21738.9	4.28	46.25	1.84	1806.51	1.87	7.91	14.54	266.31	620.06	N/A	67.98	1565.76	82.97	799.11	348.05	2157.11	344.7	459.58	727.44	61.76	10.15	276.29	519.66	875.96	1267.18	376915	6.71	4244.7	137.65	230.49	7.88	303.27	13.42	540.2
Normal-1	60	200	N/A	1531.96	12.86	294.88	1387.47	541.81	59.92	1411.85	117.42	7869.07	2017.51	811.01	30016.5	0.75	40.93	17.11	1804.77	1.46	6.82	110.06	168.6	1157.82	N/A	97.35	12694	90.64	616.81	1444.32	2074.08	147.41	421.9	433.55	213.87	11.68	454.49	412.29	760.79	2456.16	442793	7.86	8077.69	294.05	260.89	8.73	307.77	14.29	336.95
Normal-2	60	200	N/A	894.03	10.25	342.81	4363.2	208.73	164.96	2274.55	628.33	5904.66	1682.49	1646.36	29979.4	1.22	33.27	37.14	1931.75	1.56	8.69	236.49	245.95	754.14	N/A	120.31	5681.4	110.42	898.73	2002.54	1815.99	128.72	426.95	508.98	342.06	59.71	235.41	591.32	1520.82	2063.63	388312	12.16	5976.25	300.23	153.33	10.16	241.51	9.43	821.84
Normal-3	60	200	N/A	1903.48	10.85	124.63	250.59	1017.74	42.98	8.97	8.92	1946.01	1117.52	348.92	17982.7	N/A	118.42	0.31	727.67	N/A	4.46	1.17	22.64	754.7	N/A	59.12	5444.34	22.37	150.76	1134.63	1985.79	66.07	543.9	537.47	3.69	3.93	940.18	115.42	323.57	321.97	446861	6.2	5938.44	64.14	163.21	6.25	127.01	6.76	148.12
MAN-1	60	200	N/A	620.01	11.4	270.03	1229.42	413.42	66.52	557.2	16.12	6063.01	2117.86	582.4	28838.7	0.56	39.46	5.86	1520.45	N/A	7.01	40.45	131.07	902.88	N/A	94.06	17565.5	81.18	321.06	427.05	3198.45	131.78	464.76	510.81	82.54	4.55	438.79	439.46	553.25	1322.94	381903	8.55	5913.78	147.89	307.6	11.31	475.22	11.63	183.31
MAN-2	60	200	N/A	576.86	10.29	495.05	250.81	1555.83	36.19	9.32	11.07	4702.3	2357.53	249.15	19591.2	N/A	44.48	N/A	982.24	N/A	4.81	2.37	20.92	1237.74	N/A	52.57	3023.61	27.69	144.13	1289.08	3258.87	75.27	583.93	420.39	4.08	5.98	1468.3	229.38	237.23	470.74	436199	7.82	7262.66	115.17	177.89	12.46	243	20.02	148.4
MAN-3	60	200	N/A	643.97	9.64	427.34	409.96	1932.51	24.51	24.54	32.64	4130.29	2375.83	340.42	20345.2	N/A	41.63	0.43	1224.22	2.06	5.37	3.35	73.05	640.88	N/A	109.52	3409.75	70.86	346.5	446.15	2379.83	195.45	366.33	347.09	9.46	16.52	1787.31	351.93	318.57	750.77	405006	6.85	4758.31	103.42	249.05	12.21	153.23	13.76	221.66
Sample Name	Sample Volume (μL)	Final Volume (μL)	Metabolite Concentration (nmol/L)
			2-Aminobenzoic acid	2-Hydroxyglutaric acid	2-Isopropylmalic acid	2-Ketobutyric acid	3-Phosphoglyceric acid	4-Hydroxyphenylpyruvic acid	6-Phosphogluconic acid	Adenosine diphosphate	Adenosine triphosphate	alpha-Ketoglutaric acid	alpha-Ketoisovaleric acid	cis-Aconitic acid	Citric acid	Cyclic 3',5'-AMP	Cysteic acid	Dihydroxyacetone phosphate	Erythrose 4-phosphate	Flavin mononucleotide	Flavine-adenine dinucleotide	Fructose 1,6-bisphosphate	Fructose 6-phosphate	Fumaric acid	Galacturonic acid	Glucaric acid	Gluconic acid	Glucose 1-phosphate	Glucose 6-phosphate	Glucuronic acid	Glyceric acid	Glycerol 3-phosphate	Glycolic acid	Glyoxylic acid	Guanosine diphosphate	Guanosine triphosphate	Hippuric acid	Homogentisic acid	Indoleacetic acid	Isocitric acid	L-Lactic acid	Maleic acid	Malic acid	Mannose 6-phosphate	Methylmalonic acid	Mevalonic acid	Orotic acid	Oxoadipic acid	Phosphoenolpyruvic acid
AIA-1	60	200	N/A	2825.64	47.1556	2003.24	19680.3	1861.02	818.489	2592.62	509.156	29364	7074.31	6364.44	121083	5.11111	130.356	14.8889	9656.31	N/A	30.6667	114.844	1890.67	3407.56	N/A	488.489	3677.16	537.689	6466.8	1790.36	10229.9	1012.62	1605.96	2401.2	364.889	53.5556	1759.73	3240	6243.2	7675.47	1.68782e+06	34.4	26943.3	1161.69	1079.78	67.6889	1328.89	121.689	3432.84
AIA-2	60	200	N/A	1720.84	25.2444	2311.82	6082	989.556	388.844	3429.73	1024.36	19213.2	7158	4160.13	92652.7	4.62222	58.4889	13.9556	8550.58	10.6222	29.2444	79.3778	647.333	2208.22	N/A	353.422	7517.33	407.067	3466.09	2904.27	9467.02	609.644	1133.29	1778.93	477.2	124.578	833.378	1057.02	3925.78	5437.73	1.53495e+06	29.4222	16313	755.111	782.089	30.6222	2252.36	49.0222	1689.38
AIA-3	60	200	N/A	2002.09	40.8444	1064.98	10500.7	1310.98	480.178	1614.44	306.089	30830.3	6927.96	3964.62	96617.2	19.0222	205.556	8.17778	8028.93	8.31111	35.1556	64.6222	1183.6	2755.82	N/A	302.133	6958.93	368.756	3551.6	1546.89	9587.16	1532	2042.58	3233.07	274.489	45.1111	1227.96	2309.6	3893.16	5631.91	1.67518e+06	29.8222	18865.3	611.778	1024.4	35.0222	1347.87	59.6444	2400.89
Normal-1	60	200	N/A	6808.71	57.1556	1310.58	6166.53	2408.04	266.311	6274.89	521.867	34973.6	8966.71	3604.49	133406	3.33333	181.911	76.0444	8021.2	6.48889	30.3111	489.156	749.333	5145.87	N/A	432.667	56417.9	402.844	2741.38	6419.2	9218.13	655.156	1875.11	1926.89	950.533	51.9111	2019.96	1832.4	3381.29	10916.3	1.96797e+06	34.9333	35900.8	1306.89	1159.51	38.8	1367.87	63.5111	1497.56
Normal-2	60	200	N/A	3973.47	45.5556	1523.6	19392	927.689	733.156	10109.1	2792.58	26242.9	7477.73	7317.16	133242	5.42222	147.867	165.067	8585.56	6.93333	38.6222	1051.07	1093.11	3351.73	N/A	534.711	25250.7	490.756	3994.36	8900.18	8071.07	572.089	1897.56	2262.13	1520.27	265.378	1046.27	2628.09	6759.2	9171.69	1.72583e+06	54.0444	26561.1	1334.36	681.467	45.1556	1073.38	41.9111	3652.62
Normal-3	60	200	N/A	8459.91	48.2222	553.911	1113.73	4523.29	191.022	39.8667	39.6444	8648.93	4966.76	1550.76	79923	N/A	526.311	1.37778	3234.09	N/A	19.8222	5.2	100.622	3354.22	N/A	262.756	24197.1	99.4222	670.044	5042.8	8825.73	293.644	2417.33	2388.76	16.4	17.4667	4178.58	512.978	1438.09	1430.98	1.98605e+06	27.5556	26393.1	285.067	725.378	27.7778	564.489	30.0444	658.311
MAN-1	60	200	N/A	2755.6	50.6667	1200.13	5464.09	1837.42	295.644	2476.44	71.6444	26946.7	9412.71	2588.44	128172	2.48889	175.378	26.0444	6757.56	N/A	31.1556	179.778	582.533	4012.8	N/A	418.044	78068.8	360.8	1426.93	1898	14215.3	585.689	2065.6	2270.27	366.844	20.2222	1950.18	1953.16	2458.89	5879.73	1.69735e+06	38	26283.5	657.289	1367.11	50.2667	2112.09	51.6889	814.711
MAN-2	60	200	N/A	2563.82	45.7333	2200.22	1114.71	6914.8	160.844	41.4222	49.2	20899.1	10477.9	1107.33	87071.9	N/A	197.689	N/A	4365.51	N/A	21.3778	10.5333	92.9778	5501.07	N/A	233.644	13438.3	123.067	640.578	5729.24	14483.9	334.533	2595.24	1868.4	18.1333	26.5778	6525.78	1019.47	1054.36	2092.18	1.93866e+06	34.7556	32278.5	511.867	790.622	55.3778	1080	88.9778	659.556
MAN-3	60	200	N/A	2862.09	42.8444	1899.29	1822.04	8588.93	108.933	109.067	145.067	18356.8	10559.2	1512.98	90423.1	N/A	185.022	1.91111	5440.98	9.15556	23.8667	14.8889	324.667	2848.36	N/A	486.756	15154.4	314.933	1540	1982.89	10577	868.667	1628.13	1542.62	42.0444	73.4222	7943.6	1564.13	1415.87	3336.76	1.80003e+06	30.4444	21148	459.644	1106.89	54.2667	681.022	61.1556	985.156
[truncated: 9 more columns]
